# Supplementary material for: Deficiency of IQCH causes male infertility in humans and mice
Source: eLife. 2024 Jul 19;12:RP88905. doi: 10.7554/eLife.88905 (PMC11259432; doi:10.7554/eLife.88905)
Supplement: Figure 1—source data 2. [file elife-88905-fig1-data2.zip]

Archive with 14 entries (12 files):
- Figure1SourceData2/
- __MACOSX/._Figure1SourceData2
- Figure1SourceData2/Figure 1-source data-gels.tif
- __MACOSX/Figure1SourceData2/._Figure 1-source data-gels.tif
- Figure1SourceData2/Figure 1-source data-blot.tif
- __MACOSX/Figure1SourceData2/._Figure 1-source data-blot.tif
- Figure1SourceData2/rawdata picture/
- __MACOSX/Figure1SourceData2/._rawdata picture
- Figure1SourceData2/rawdata picture/data 1.pdf
- __MACOSX/Figure1SourceData2/rawdata picture/._data 1.pdf
- Figure1SourceData2/rawdata picture/data 2.pdf
- __MACOSX/Figure1SourceData2/rawdata picture/._data 2.pdf
- Figure1SourceData2/rawdata picture/data 3.pdf
- __MACOSX/Figure1SourceData2/rawdata picture/._data 3.pdf
