# Supplementary material for: Deficiency of IQCH causes male infertility in humans and mice
Source: eLife. 2024 Jul 19;12:RP88905. doi: 10.7554/eLife.88905 (PMC11259432; doi:10.7554/eLife.88905)
Supplement: Figure 3—figure supplement 1—source data 1. [file elife-88905-fig3-figsupp1-data1.zip]

Archive with 14 entries (12 files):
- Figure3S1SourceData1/
- __MACOSX/._Figure3S1SourceData1
- Figure3S1SourceData1/rawdata picture/
- __MACOSX/Figure3S1SourceData1/._rawdata picture
- Figure3S1SourceData1/Figure 3-figure supplement 1-source data-gels.tif
- __MACOSX/Figure3S1SourceData1/._Figure 3-figure supplement 1-source data-gels.tif
- Figure3S1SourceData1/rawdata picture/data 4.pdf
- __MACOSX/Figure3S1SourceData1/rawdata picture/._data 4.pdf
- Figure3S1SourceData1/rawdata picture/data 1.pdf
- __MACOSX/Figure3S1SourceData1/rawdata picture/._data 1.pdf
- Figure3S1SourceData1/rawdata picture/data 2.pdf
- __MACOSX/Figure3S1SourceData1/rawdata picture/._data 2.pdf
- Figure3S1SourceData1/rawdata picture/data 3.pdf
- __MACOSX/Figure3S1SourceData1/rawdata picture/._data 3.pdf
