# Supplementary material for: Deficiency of IQCH causes male infertility in humans and mice
Source: eLife. 2024 Jul 19;12:RP88905. doi: 10.7554/eLife.88905 (PMC11259432; doi:10.7554/eLife.88905)
Supplement: Figure 6—source data 3. [file elife-88905-fig6-data3.zip]

Archive with 122 entries (114 files):
- Figure6SourceData3/
- __MACOSX/._Figure6SourceData3
- Figure6SourceData3/Figure 6F-source data_1.png
- __MACOSX/Figure6SourceData3/._Figure 6F-source data_1.png
- Figure6SourceData3/.DS_Store
- __MACOSX/Figure6SourceData3/._.DS_Store
- Figure6SourceData3/Figure 6A-source data_1.tif
- __MACOSX/Figure6SourceData3/._Figure 6A-source data_1.tif
- Figure6SourceData3/Figure 6G-source data_1.png
- __MACOSX/Figure6SourceData3/._Figure 6G-source data_1.png
- Figure6SourceData3/Figure 6D-source data_1.tif
- __MACOSX/Figure6SourceData3/._Figure 6D-source data_1.tif
- Figure6SourceData3/Figure 6B-source data_1.tif
- __MACOSX/Figure6SourceData3/._Figure 6B-source data_1.tif
- Figure6SourceData3/Figure 6E-source data_1.png
- __MACOSX/Figure6SourceData3/._Figure 6E-source data_1.png
- Figure6SourceData3/rawdata picture/
- __MACOSX/Figure6SourceData3/._rawdata picture
- Figure6SourceData3/rawdata picture/Figure 6B blots/
- __MACOSX/Figure6SourceData3/rawdata picture/._Figure 6B blots
- Figure6SourceData3/rawdata picture/Figure 6F blots/
- __MACOSX/Figure6SourceData3/rawdata picture/._Figure 6F blots
- Figure6SourceData3/rawdata picture/Figure 6D blots/
- __MACOSX/Figure6SourceData3/rawdata picture/._Figure 6D blots
- Figure6SourceData3/rawdata picture/Figure 6A blots/
- __MACOSX/Figure6SourceData3/rawdata picture/._Figure 6A blots
- Figure6SourceData3/rawdata picture/Figure 6E blots/
- __MACOSX/Figure6SourceData3/rawdata picture/._Figure 6E blots
- Figure6SourceData3/rawdata picture/Figure 6G blots/
- __MACOSX/Figure6SourceData3/rawdata picture/._Figure 6G blots
- Figure6SourceData3/rawdata picture/Figure 6B blots/data 8.pdf
- __MACOSX/Figure6SourceData3/rawdata picture/Figure 6B blots/._data 8.pdf
- Figure6SourceData3/rawdata picture/Figure 6B blots/data 7.pdf
- __MACOSX/Figure6SourceData3/rawdata picture/Figure 6B blots/._data 7.pdf
- Figure6SourceData3/rawdata picture/Figure 6B blots/data 6.pdf
- __MACOSX/Figure6SourceData3/rawdata picture/Figure 6B blots/._data 6.pdf
- Figure6SourceData3/rawdata picture/Figure 6B blots/data 4.pdf
- __MACOSX/Figure6SourceData3/rawdata picture/Figure 6B blots/._data 4.pdf
- Figure6SourceData3/rawdata picture/Figure 6B blots/data 5.pdf
- __MACOSX/Figure6SourceData3/rawdata picture/Figure 6B blots/._data 5.pdf
- Figure6SourceData3/rawdata picture/Figure 6B blots/data 1.pdf
- __MACOSX/Figure6SourceData3/rawdata picture/Figure 6B blots/._data 1.pdf
- Figure6SourceData3/rawdata picture/Figure 6B blots/data 2.pdf
- __MACOSX/Figure6SourceData3/rawdata picture/Figure 6B blots/._data 2.pdf
- Figure6SourceData3/rawdata picture/Figure 6B blots/data 3.pdf
- __MACOSX/Figure6SourceData3/rawdata picture/Figure 6B blots/._data 3.pdf
- Figure6SourceData3/rawdata picture/Figure 6F blots/data 11.pdf
- __MACOSX/Figure6SourceData3/rawdata picture/Figure 6F blots/._data 11.pdf
- Figure6SourceData3/rawdata picture/Figure 6F blots/data 10.pdf
- __MACOSX/Figure6SourceData3/rawdata picture/Figure 6F blots/._data 10.pdf
- Figure6SourceData3/rawdata picture/Figure 6F blots/data 12.pdf
- __MACOSX/Figure6SourceData3/rawdata picture/Figure 6F blots/._data 12.pdf
- Figure6SourceData3/rawdata picture/Figure 6F blots/data 8.pdf
- __MACOSX/Figure6SourceData3/rawdata picture/Figure 6F blots/._data 8.pdf
- Figure6SourceData3/rawdata picture/Figure 6F blots/data 9.pdf
- __MACOSX/Figure6SourceData3/rawdata picture/Figure 6F blots/._data 9.pdf
- Figure6SourceData3/rawdata picture/Figure 6F blots/data 7.pdf
- __MACOSX/Figure6SourceData3/rawdata picture/Figure 6F blots/._data 7.pdf
- Figure6SourceData3/rawdata picture/Figure 6F blots/data 6.pdf
- __MACOSX/Figure6SourceData3/rawdata picture/Figure 6F blots/._data 6.pdf
- Figure6SourceData3/rawdata picture/Figure 6F blots/data 4.pdf
- __MACOSX/Figure6SourceData3/rawdata picture/Figure 6F blots/._data 4.pdf
- Figure6SourceData3/rawdata picture/Figure 6F blots/data 5.pdf
- __MACOSX/Figure6SourceData3/rawdata picture/Figure 6F blots/._data 5.pdf
- Figure6SourceData3/rawdata picture/Figure 6F blots/data 1.pdf
- __MACOSX/Figure6SourceData3/rawdata picture/Figure 6F blots/._data 1.pdf
- Figure6SourceData3/rawdata picture/Figure 6F blots/data 2.pdf
- __MACOSX/Figure6SourceData3/rawdata picture/Figure 6F blots/._data 2.pdf
- Figure6SourceData3/rawdata picture/Figure 6F blots/data 3.pdf
- __MACOSX/Figure6SourceData3/rawdata picture/Figure 6F blots/._data 3.pdf
- Figure6SourceData3/rawdata picture/Figure 6D blots/data 1.pdf
- __MACOSX/Figure6SourceData3/rawdata picture/Figure 6D blots/._data 1.pdf
- Figure6SourceData3/rawdata picture/Figure 6D blots/data 2.pdf
- __MACOSX/Figure6SourceData3/rawdata picture/Figure 6D blots/._data 2.pdf
- Figure6SourceData3/rawdata picture/Figure 6A blots/data 7.pdf
- __MACOSX/Figure6SourceData3/rawdata picture/Figure 6A blots/._data 7.pdf
- Figure6SourceData3/rawdata picture/Figure 6A blots/data 6.pdf
- __MACOSX/Figure6SourceData3/rawdata picture/Figure 6A blots/._data 6.pdf
- Figure6SourceData3/rawdata picture/Figure 6A blots/data 4.pdf
- __MACOSX/Figure6SourceData3/rawdata picture/Figure 6A blots/._data 4.pdf
- Figure6SourceData3/rawdata picture/Figure 6A blots/data 5.pdf
- __MACOSX/Figure6SourceData3/rawdata picture/Figure 6A blots/._data 5.pdf
- Figure6SourceData3/rawdata picture/Figure 6A blots/data 1.pdf
- __MACOSX/Figure6SourceData3/rawdata picture/Figure 6A blots/._data 1.pdf
- Figure6SourceData3/rawdata picture/Figure 6A blots/data 2.pdf
- __MACOSX/Figure6SourceData3/rawdata picture/Figure 6A blots/._data 2.pdf
- Figure6SourceData3/rawdata picture/Figure 6A blots/data 3.pdf
- __MACOSX/Figure6SourceData3/rawdata picture/Figure 6A blots/._data 3.pdf
- Figure6SourceData3/rawdata picture/Figure 6E blots/data 11.pdf
- __MACOSX/Figure6SourceData3/rawdata picture/Figure 6E blots/._data 11.pdf
- Figure6SourceData3/rawdata picture/Figure 6E blots/data 10.pdf
- __MACOSX/Figure6SourceData3/rawdata picture/Figure 6E blots/._data 10.pdf
- Figure6SourceData3/rawdata picture/Figure 6E blots/data 12.pdf
- __MACOSX/Figure6SourceData3/rawdata picture/Figure 6E blots/._data 12.pdf
- Figure6SourceData3/rawdata picture/Figure 6E blots/data 8.pdf
- __MACOSX/Figure6SourceData3/rawdata picture/Figure 6E blots/._data 8.pdf
- Figure6SourceData3/rawdata picture/Figure 6E blots/data 9.pdf
- __MACOSX/Figure6SourceData3/rawdata picture/Figure 6E blots/._data 9.pdf
- Figure6SourceData3/rawdata picture/Figure 6E blots/data 7.pdf
- __MACOSX/Figure6SourceData3/rawdata picture/Figure 6E blots/._data 7.pdf
- Figure6SourceData3/rawdata picture/Figure 6E blots/data 6.pdf
- __MACOSX/Figure6SourceData3/rawdata picture/Figure 6E blots/._data 6.pdf
- Figure6SourceData3/rawdata picture/Figure 6E blots/data 4.pdf
- __MACOSX/Figure6SourceData3/rawdata picture/Figure 6E blots/._data 4.pdf
- Figure6SourceData3/rawdata picture/Figure 6E blots/data 5.pdf
- __MACOSX/Figure6SourceData3/rawdata picture/Figure 6E blots/._data 5.pdf
- Figure6SourceData3/rawdata picture/Figure 6E blots/data 1.pdf
- __MACOSX/Figure6SourceData3/rawdata picture/Figure 6E blots/._data 1.pdf
- Figure6SourceData3/rawdata picture/Figure 6E blots/data 2.pdf
- __MACOSX/Figure6SourceData3/rawdata picture/Figure 6E blots/._data 2.pdf
- Figure6SourceData3/rawdata picture/Figure 6E blots/data 3.pdf
- __MACOSX/Figure6SourceData3/rawdata picture/Figure 6E blots/._data 3.pdf
- Figure6SourceData3/rawdata picture/Figure 6G blots/data 4.pdf
- __MACOSX/Figure6SourceData3/rawdata picture/Figure 6G blots/._data 4.pdf
- Figure6SourceData3/rawdata picture/Figure 6G blots/data 5.pdf
- __MACOSX/Figure6SourceData3/rawdata picture/Figure 6G blots/._data 5.pdf
- Figure6SourceData3/rawdata picture/Figure 6G blots/data 1.pdf
- __MACOSX/Figure6SourceData3/rawdata picture/Figure 6G blots/._data 1.pdf
- Figure6SourceData3/rawdata picture/Figure 6G blots/data 2.pdf
- __MACOSX/Figure6SourceData3/rawdata picture/Figure 6G blots/._data 2.pdf
- Figure6SourceData3/rawdata picture/Figure 6G blots/data 3.pdf
- __MACOSX/Figure6SourceData3/rawdata picture/Figure 6G blots/._data 3.pdf
